# Supplementary material for: Exploring Alkyl Ester Salts of L-Amino Acid Derivatives of Ibuprofen: Physicochemical Characterization and Transdermal Potential
Source: Molecules. 2023 Nov 10;28(22):7523. doi: 10.3390/molecules28227523 (PMC10673250; doi:10.3390/molecules28227523)
Supplement: Supplementary file 1 [file molecules-28-07523-s001.zip]

Archive with 1 entries (1 files):
- molecules-2699496-supplementary.pdf
